# Supplementary material for: The Predictive Value of Sepsis Scores for In-Hospital Mortality in Patients with Left-Sided Infective Endocarditis
Source: Trop Med Infect Dis. 2024 Jan 16;9(1):23. doi: 10.3390/tropicalmed9010023 (PMC10818832; doi:10.3390/tropicalmed9010023)
Supplement: Supplementary file 1 [file tropicalmed-09-00023-s001.zip]

Archive with 1 entries (1 files):
- tropicalmed-2640868-supplementary.pdf
